# Supplementary material for: Transarterial interventions in civilian gunshot wound injury: experience from a level-1 trauma center
Source: CVIR Endovasc. 2023 Oct 16;6:47. doi: 10.1186/s42155-023-00396-5 (PMC10579195; doi:10.1186/s42155-023-00396-5)
Supplement: Supplementary file 1 — Additional file 1: Figure S1. Left thigh gun-shot wound: A) Pre-embolization axial computed tomographic angiogram (CTA) through the level of the left thigh demonstrates an area of contrast extravasation. B) Angiogram demonstrates areas of active contrast extravasation corresponding to the areas seen on pre-embolization CTA. C: Post coil-embolization angiogram demonstrates resolution of contrast extravasation. [file 42155_2023_396_MOESM1_ESM.zip]

Archive with 3 entries (3 files):
- S.Figure 1A400R1.tif
- S.Figure 1B400R1.tif
- S.Figure 1C400R1.tif
