# Supplementary material for: Transarterial interventions in civilian gunshot wound injury: experience from a level-1 trauma center
Source: CVIR Endovasc. 2023 Oct 16;6:47. doi: 10.1186/s42155-023-00396-5 (PMC10579195; doi:10.1186/s42155-023-00396-5)
Supplement: Supplementary file 2 — Additional file 2: Figure S2. Patient with gun-shot wounds to the liver and right kidney. A) Computed tomographic angiogram (CTA) demonstrates small focal area of contrast extravasation in the inferior aspect of the right hepatic lobe. B) Hepatic arterial branches supply the inferior right hepatic lobe were evaluated and no angiographic correlate for the extravasation on CTA was found. C) Empiric gel foam embolization of the arterial branches supplying the R inferior hepatic lobe was performed. D) CTA demonstrates focal area of contrast extravasation in the kidney and surrounding hematoma. E) Angiogram of the right kidney demonstrates regions of devascularized kidney and multiple areas of contrast extravasation. F) Microcoils were used to embolize the bleeding vessels (right). [file 42155_2023_396_MOESM2_ESM.zip]

Archive with 6 entries (6 files):
- S.Figure 2A400R1.tif
- S.Figure 2B400 (1)R1.tif
- S.Figure 2C400R1.tif
- S.Figure 2D400R1.tif
- S.Figure 2E400R1.tif
- S.Figure 2F400R1.tif
