# Supplementary material for: Transarterial interventions in civilian gunshot wound injury: experience from a level-1 trauma center
Source: CVIR Endovasc. 2023 Oct 16;6:47. doi: 10.1186/s42155-023-00396-5 (PMC10579195; doi:10.1186/s42155-023-00396-5)
Supplement: Supplementary file 3 — Additional file 3: Figure S3. Right subclavian artery injury.A) Pre-interventonal computed tomography shows focal traumatic dissection flap of the right subclavian artery.B) Pre-intervention angiogram shows filling defect of the right subclavian artery compatible with dissection flap. C) Angiogram after stent-graft placement shows patency of right subclavian artery. [file 42155_2023_396_MOESM3_ESM.zip]

Archive with 3 entries (3 files):
- S.Figure 3A400R1.tif
- S.Figure 3B400R1.tif
- S.Figure 3C400R1.tif
